# Supplementary material for: Carrier-Free Cellular Transport of CRISPR/Cas9 Ribonucleoprotein for Genome Editing by Cold Atmospheric Plasma
Source: Biology (Basel). 2021 Oct 13;10(10):1038. doi: 10.3390/biology10101038 (PMC8533602; doi:10.3390/biology10101038)
Supplement: Supplementary file 1 [file biology-10-01038-s001.zip]

Archive with 1 entries (1 files):
- biology-1378506-supplementary.pdf
